# Supplementary material for: Evolution, Expression, and Function of Nonneuronal Ligand-Gated Chloride Channels in Drosophila melanogaster
Source: G3 (Bethesda). 2016 May 4;6(7):2003–12. doi: 10.1534/g3.116.029546 (PMC4938653; doi:10.1534/g3.116.029546)
Supplement: Supplemental Material [file supp_g3.116.029546_FileS1.zip › File S1.fasta]

>Aaegypti_AAEL004513
ATGACCCCGGAGGAGATCCAGCGGCTACTGCTGCCGCCTGCCAAGGTCGAGGCCAGTATACTGCACCTGAACGCATCGGATGAAGTGCATGAGAAGATTATCAAAGAATCTGATTGCCCATCTCTGGACGAAGCACACAAGCTATCACAGACTCAGCTGCTCCAGCGGCTAACACATGGTTGCCGATACGATCGCCTGGAACGACCAGTGGAGTATGCTGACAATGGAACAAAACTTCCAGTGCAGGTGTATGCTCGAGCTTACATATATTTCTTGCAGAATTTGGAAGCCCACGATCTGCAATTCAAAATCCACGCCCTACTGCAGCTGCGGTACGTAGATTCGCGATTGGTGTTCAAAAAAGTGGCGCCAAACCGGACGGAGCCCATCATGGGTGAACAATCGCTGAGAGATGTCCTATGGGTGCCACATGTGTTTCTTGCCAACGAGCGTAGCTCGGATATTTTGGGCACGGCGGAAAAGGACATTCTGACCTCGGTGTCCCCAGACGGCACGGTGATCATTTCGACTCGAATAAGTGCAACGCTGTATTGCTGGATGAATCTGCAGAAGTTTCCCTTCGACGAACAGCATTGTTCCACCGTGTTGGAAAGCTGGATGTACAACGAGGCTGATCTCAACCTGCAGTGGGAAAAGAAGTCTCCAGTTACCTTAGCTCCGGAGCTGCATCTCACAGAGTACGTGCTCCTGGATATGTTTACGAACGAAACGATGATAAACGCTGATTTGAGCGATCTCCGTCATGGAGCATTTGCTGGAAACTACAGCTCCCTAAGCTTTACCGTTCACCTGGCCCGAGAAATGGGATTCTACCTGATGGACTACTTCATCCCATCGATTATGTTGGTCGCAATTTCGTGGGTCACCTTTTGGCTTCAAGCGGACCAATCTGCTCCTCGGATAACGCTCGGAACCAGCACGATGTTGACGTTCATCACGTTGGCTTCGGCCCAGGGTAAAACCCTCCCCAAGGTTAGCTACATCAAGGCTTCGGAAATCTGGTTCCTGGGTTGCACCGGTTTCATCTTCGGAAGCCTGGTGGAATTCGCCTTCGTCAACACGATTTGGCGAAGGCAAAAGAACGTCGAGCTGAAGAAGAAGAACAGCAAGTATATACTGAAGTCTACCTTCACGCCTGTCCCGTCGAGAAAGAATACCAGTGGAAACCTGCAAAAGTCTCACTCATGTACAAGCTTGGATGCACAGTCGACGATAACTGCTTCGAATAATTCGTATAACAACTACCTAACGGTTCATGCGTTCCCATCGAAAACTAACTCCTTGCTGCCAATCATCACGACTTCGAATGCAGACTCCCCCGATAGCCGTAATGGAAACGTATCGATTAAAATTGAGGACACATCGAGCTCGACCAACGACTTGAATAAAACCAATGAACAGTCCAATGTGAATGGCAATGGATGGACTACAATGACGCCACAAGAAATTGCCATCTGGATAGACAAGAGATCAAGATTTGTATTTCCGGTTTGTTTCTTCATATTCAACATATTCTATTGGTCTTTCGTTTACTATCTGTAA
>Agambiae_AGAP009616
GACTCTGAGTGTCCCACGTTAGAAGGAGCGGACCATCTTTCACAGACGCAACTTCTGACGCGATTAACACACGTCTGTCGGTATGATCGGCTAGAGCGTCCCAAGCGAGAATCCATCAACGGTACAAACGGCCCGGTAAAGGTGTACGCCCGCGCCTACATCTATTTTATGCAAAATTTAGAAGCACACGATTTGCAATTTAAGATACACGCACTGCTCCAGTTCCGCTACGTCGATCCGCGGCTGGTGTTCCGGGAGGTGGCACCGAACCGAACGAAACCGATCATGGGCGAACAGTCGCTGCGTGATCTGCTCTGGGTGCCGCACGTCTTCCTCGCGAACGAGCGCAGCTCCGACATACTGGGCACGGCCGAGAAGGACATCCTTACCTCGATCTCACCCGACGGTACGGTGATCGTATCGACGCGCATCAGCGCCACCCTGTACTGTTGGATGAATCTGCAAAAGTTCCCGTTCGACGAGCAGCACTGTTCCACCGTGTTGGAGAGCTGGATGTACAACGAGGACGATTTGGTGCTACTCTGGGAGCACAAGTCGCCTGTAACGCTGGCCCCGGAGCTGCATCTTACGGAGTACGTGCTGCTGGAGATGTTCACCAACGAGACGGTTATCAATGCGGATCTGAGTGATCTTCGCCATGGTGCTTTCGCTGGTAACTACAGCTCGCTCAGCTTCACCGTACATCTGGCGCGCGAGATGGGCTTCTACATGATGGACTACTTCATCCCCTCGATCATGTTGGTCGCTATCTCGTGGGTCACCTTCTGGCTGCAGGCGGATCAGTCTGCGCCCCGCATTACGCTCGGCACTAGCACCATGCTAACGTTTATTACGCTAGCTTCCGCCCAGGGCAAAACGCTCCCGAAGGTCAGCTACATTAAGGCGTCCGAGATCTGGTTCCTCGGCTGTACCGGGTTCATCTTTGGCAGTTTGGTTGAGTTCGCCTTCGTCAATACGATCTGGCGCCGGAAGCGCAACGTGGAGGTGAAGAAGGTTAACAGTAAGCACGTGCTCAAGCAGGCCATCACACCGCGGCCGGCGCGCAAGGACATGAGCGGGCTGCACAAGTCACACTCCTGCACTTCGCTGGCCGACTCTGCCACGACCGTTTCGGCCAACTCCTTCAACAACTATCTAACCGTGCATTCCATCCCTCAAAAGAGTCCCAGCAGTGCCACCCTGCCCATCATCTCCACGACCGACGTTGACCGGGCTATGACGGAAGCCTCCAACGTTACGATCCAGATCGAGGGCCAAACGAGCAACGTGAACGGAAATGGCTGGACCACGATGACACCGCAAGAGGTGGCGATCTGGATCGACAAACGGTCACGCTTCGTCTTCCCGATCGCGTTCGTGATCTTCAACATATTCTACTGGACGTTCGTGTACTACGTGTGA
>Apisum_LOC100569976_LOC10066467
ATGTTTTACATAAAGTTGTACAATTTTGTTTGTGTTTTATTGTTTACTGTAGTGCTACCTTACCGTCTGCCAAGCCAAACAAAACTTGCGGATCGGAGTACAACGATGAAGTATCGTCTCGGAGAAAATACTTCGGTGGTTGACCGATCCATGTCGGTACGACAAAACAGTGGCTCCGGAAAACTCGTCGCACACAATCCAATCGTCGTGTTCACTAGGATTCATGTCTACCATTTACTTCTGTGTACCCGCGAAACCTGGACTTTAAAGTACGGATACTGTTACAATTCCGGTGAAAGACGTCCGACTAGCATTTGACAATTTAGCACCGATGGACTCTTCCGAAGTGGTATGCAAAAGGGTATATTGGAGCGAATATGGTTACCGAACGTGTACATTGCCAACGAGAAACATCACTGACGGTGGCCGACATGACCGAAGACCTGATGGTCACTGTGTTACCGGACGGGACGTGATGTTATCGGTCAGGTGCGACAGCTATAGCTTGGTTCTTGACAATTTATTATTACTATAAATTATGTTATTATACGGATTGACTATGAACCCCGACTGTGGTCTGTGACGAACTTGTTGCAGGGAGGTACGACACCACACAGTTGGTGCTTGAATGGGAAGTAGAATCACCGGTACCGCAGCCCTGAATGATAACTCGTGGGTGCCTTATCTGACGGAATACAAATTGCTGAAATTATACCGCACAGCTCCGAACACTACGTTGAACCAATTTCTCTGGACCCGACTTCTACTACCGTTACACATCGTTGACGTTAACGTTCCTATTGGCCAGAGAGTACGGGTTCTATATATGGACTATTACGTGCCTGGCATATTGTTGGTGACAATTTCGTGGGTGTCGTTTTGGATGCACCCGACGCGACACCCGCGCGTGTCGCAATCGGTACAAGCACAATGCTCACATACTTCAGCTGGGTGTCGATACGGGTTCCAAGCTACCTAATGTGTCCTATATTAGATCCAACGATTGTGGTTTATCGTGTGTACCGCGTTCATATTTCTCTCGTTGGCTGAATTCGCGTTTGTAACACGATATGGCGATACGGTTGTCATCCCGTCAAGTTAAAAAGCAAATCCAACAAACAATGTTTAAGTCATCGATCAAAGCGAGCAAAATGTCCAAGGGGATAGTCAATAACGACCGCCGCGACAAACCATCGCAGCCGGCAGTTTATTTCTCGACGGAATAAGGCTACAGAACAAGGTACCTCAGAATTGAACGTAGAATTGCCCTACACGATGGAAATGAAAGCGATGGGCAAGTCAAATTCAAGGTATCTGAAGAATCAGCACGTCAATTGCATGGTGGCCTGACGACTACGCCCAACAGATTTCGATTTGGATCGACGAGAAGAGTAGAATTGTGTTCCCAGCATCGTTATTTTATTTAACGCAGTATATTGGAGCCTGTTGTGGGTTTA
>Apisum_ACYPI001926
ATGATCGGATACCGCGGTCGCGGTCTTCGGACACTGCAAGCCGTAACCGTAATATATACACAGCGTTATGCATTCAAACAGTCCAACCGGCGTGCAGTGATGATAATACCGCAGACGGTGGTATCGTGTAGAAATGCTCATGTGGCTAACAGATCCATGTCGGTACGATCGTTGGACAAGACCAATACCACCGACGGTAACACTAAAACCGGAGCACCTACGCGTGTGTCTGCTCGAGTATATGTATACTTTTTAGGATCATAGAGGCCCAACAGTTGCATTTCACGGCCCATTTATTGATACGGTATCGGTGGCGGGATGATCGGCTTGACATTCTTCTTCGAAGTCTTCTATACAGGGCGAGAACAAACTTAAGGAACGGGTATGGACTCCACATGTTACATCGTCAATGAACACGATTCAAACATAATGGGATCCGGCCGTCAAGACATACTAGTCACGGTTCAACGGATGGAACAGTCTTGTATTCAGCTAGGTTAAAAGTGTCGTTATTATGCATGATGAATTTACAAAAATCCCATTTGATCAACAAACATGTCCTTTGATACTGGAAAGCTGGACTTATAACAGTACTCATTTGGAGTTGTATGGGAACACGATTCTCCTGCTGTACTGAATAGCAATTTGCGAATGACTGAATACAACTTAGTGTCATCTGGACGGATGAAACGGTCAGTGAATACGCGTTGTTACCGTCTGAAGATAAACACGATAAGAAAAAAGATATTCACCATTATCTGTTGAACATGTACATTACTATGGAAAATTTGCTGGAAACTATAGTCAGTTAATGTTAACTTTGAATTAGAACGCGAAGTTGGTCACTACATAATGGACTATTATGTACCAAGTATCATGCTTTAGTTGTATCATGGGTATCGTTTTGGTTAGACCCAAATGCAGTACCTGGTCGCACAACATTAGGTACCATACAATGTTAACATTCATTACACTGTCCAGAAACATCGGTAGCTCGTTACCAAAAGTTTCTTACATTAAGCTACTGAGATATGGTTTATTGTGTGCACGGCATTCATATTCGGTTCGTTGGTTGAGTTTGCATTTGTCACACTATATGGAGACGGAAAACAAACGTGGAACTGAAAAAAGTCAATAGTAAACATATTTTTAAGTCGAATTAACGCCTCAGATGCAACGCAAGTCAATATCTGTGGACAGCGGTATTGACAGAGGCGCTACTGGTGCAGTCCAACAGTAACGAGTGGAAAATTAAATAGAAGAGATAATAGATCAAGGAGTTTGCTGACCGTTGGTATGTGGGCCCTACCGTATGCACCAATCCAGAGCCTCTTGAAAATTTTAGTATCCGGGTACCAACGTTGATGATAATAAGACTGGCGGTGGTGGAGGTTTGTTTACATTAACTCCACAAGAGATTGCTCAATGGATTGACAACGCAGTCGTATTGCATTTCCTGCAGCGTTTCTAGTATTTAACTGTTTCTATTGGCTTTATGTATATTTTGA
>Amellifera_GB50282
ATGGCTTTAAAAATAATTTTTGATTTCATATTTTTTATTTATTATTACTACAAATGTTACATTTAAATACATCTACTATACTAAAAAATTGTCCAATGTTAAGCAATAATATTCTATGACACAAACTGAACTTTTACAAGAATTAACAAATGATTGTCGTTATGATAAGATGACTAGACCCCAGGAGAAATTAATTCTATAAATCCAATTAATGTGTATACTAAAGCTTATATTTATACAATTAAATCAACATGGCAAAAACACTGGTACAATTTGATGTACATATGATGTTACAATTTAGATATTTGGATGCCAGGTAAAATTTTCGAATATTGCTCCATATTTAAATCAAATATATGGTGGACAATTTGTACGTGATCTGATATGACACCTACTGTTTATGTTTCTAATGAGCCCAGTTCAGCAATAACAGGAAATAATGTAAAAGATGTACTTTTTCAATAGATCCATCAGGCATGGTTAGATTGAATACTAGGTTGCAAGCTACTCTTAACTGTGGGCTTCCTTGGAGAAATTTCCATTTGATGTACAAGAATGTCCACTTATTTTTGAGAGCTGGACACACAATGTGCTGATATGGTGTTGTATTGGGACCAAGAGCCAATTATACTTGCAGATGAATTACATTTAACTGAATATAAGTTGTTGAAAAATGGGTTAACTCATCAGAAATATTTTATACTACATCACAACAATATTATGGTCATTTTGTGGTAATTTCAGTTCAATTAGCATAACATTTAAATTAGCACGTGAGATGGGATTTTTTATGATGGATTATATATACCATCTATATTAATAGTAGTTATTTCTTGGGTATCCTTTTGGTTGCATATGGATGCAAGTCCACGCGAATAGTTTTAGGAACAAATACTATTTTAACATTTATGACTCTTGCATCAAAAGTAGAAAATTCTCACCAAAAGTTTCTTATATAAAAGCTAGTGAAATATGGTTTTTAGGTTGTACTATATTCTTATTTGCAGCATGGTTGAATTTGCTTTTGTTAATACAATTTATCGACGGAAAAAAACTGTTCCTTTAAAGAAAGTAAATGTAAATATATATTAAAATCGACATTAACGCCAAAACTAGCTCGAAAACAATTTCAAAAAAACACTACTGGCTAGAACGATCACGATCTTGGTCATCACTTGATAATACTAATACAAATGATCAAGATTATTCAAGTCAAACTATCTTACTGTACATAGTTTTCCAAGTACCCTCAACATTCCTTCTGTTAAAATTGATGAAGATCAAAATGCTCTATTGAAAGCATTACAAGTGTTAATAGTACATCATCACCAAAACCTTTTCCACGAAGAGCAATCTTGCACAATTACATAATTTTACAACAATGACACCACAAGAAATTGCTCAGTGGATCGATAGACGTAGAGAATTGTATTTCCTGTAGCTTTCATCATATTTAATATTCTTTATTGGTCTTTTATTTGGATATA
>Dmelanogaster_CG6927
ATGGAGTGGTCGCTCATCATATCGATTCTGCTCAACTGCCTCTACGCCAGCGCCTCCGCGCTCGACGAGGATTGCCCCACCTTGGACGATGGGGACAGTTTGTCGCAAACACAGCTGCTGGATCGCTTAACCCATGGCTGCCGCTACGATCGTTTGGAACGACCCATAACTTATTCGGAAACTGGCCAGCGGCTACCGGTGGACGTCTATATGCGCGCCTACATCTACTTCATGCAGAACCTGGAAGCACACGATCTACAGTTCAAGATCTATGCGCTCCTCCAAATGCGATACCTCGATCCGCGTCTCAACTTTCGCAACGTAAGTCCCAAGCGCAGGCAGCCGATTTTGGGCGAGGAGCACCTGAGAAACTCGCTCTGGATGCCCCACATATTTCTAGCCAATGAGCGCGACTCCAGTATTTTGGGTCTCACGGAGAAGGACATCCTCACCTCGATATCGCCCGATGGCACAGTGATCGTTTCGAATCGCATCAAGGCGACACTCTATTGCTGGCTCAACCTTAAGAAGTTCCCATTCGATGAGCAGCACTGCTCGACGGTGCTGGAGAGTTGGATGTACAATACGTCGGAACTGGTCCTCCACTGGGAGCAGAAGCGTCCGATAACCTACGATGGGGCACTGCATCTCACCGAGTTTGTGCTGCAGCGTTCCTGGTCAAACGAGACGGTAATCAATGCCGATTTGAGTGACCTGCGTCATGGAGCCTTTGCCGGCAACTACAGCTCCCTCAGCTTCACCGTTCACCTGACGCGAGTGGTTGGCTTTTACCTGATGGACTACTTTCTACCCTCCATGCTGATTGTGGCCATATCCTGGGTATCGTTCTGGCTGCAAGCAGATCAGGCGCCGCCGCGCATCACGCTGGGCACCAGCACCCTGCTGACATTCATTACCCTGGCCTCGGCACAGGGAAAGACTCTGCCAAAGGTTAGCTACATCAAGGTGTCAGAGGTGTGGTTCCTGGGCTGCACCATCTTCATATTTGGCAGCATGGTGGAGTTCGCCTTTGTTAACACGATTTGGCGTCGTAAGAAGAGTGTGCCCGTCAAGAAACTGAACAGCAAACACATCCTGAAGTCAACTCTATCGCCGAATCTGCTCAGACGACGCAGTCACGCCAGATCCAGATCCTTTTCGGGCACGGCTCTGCATAAGACAGCGGATACCGGCTCGCTGGGCGGTGCCGGTTTCAACAATTACCTAACCGTCAATTTGCCCATCACCACGATTAAGGAGGGCCAAGTTCTGGATCAGCAGAGGACCAGCCGCGTCGTCCAGAAGATGGATGTTAACTTTGTGGAGAGTGCCTTTGGATCCATGGGCTCTGCCCAGTCCACTGGAGCGATCAGTGCTGCCAGCAGCAGCCAAACTTTGACCAACAATAACCGAACGGAGAGCGCGGGGCACCAGGAGGAGATCGATCTGAGTGGCTGGACCACGCTAACGCCCCAGGAAATAGCCATGTGGATTGATAGTCGAGCCAGATTCGTTTTTCCGCTCTCCTTTCTCGTCTTTAATCTGTTTTTCTGGACATTTGTCTACTGTATTTAA
>Dmelanogaster_CG7589_RA
ATGATGAATCTGCATCTGAGTGAAATCTTTTGGATCACGCTGATCTTGGTCCTCAGCATATGGACTTCAGTTGGGGTCAAAGCCGAGGAAGAGGAATGTCCTTCAATGGCGGACGCGGGAAGCCTGCAACAGACCCAGCTAATCCAGCGATTAACACATGTCTGCCGCTATGATCGACTGGAAAGACCATTTGAATACGACTCTGATGGAAAACGACTGCCCATTGTGGTGAAGACGCGTATTTATGTGTACTTCCTGCAGAACCTCAACTCCGACCTGCTGCAGTTCAAGATGCACGCGCTGTTGCAGCTGCGATTTCAGGACAAGCGGCTGGCTTACAAGGCCTTCAATCGCAGCGACAACATCCTGGGCCAGAAGCACCTGAGCGAACGCCTCTGGCTGCCGCACATCTTCTTTGCCAACGAACGAGAGTCCAGTATCCTGGGCACGGACGAGAAGGACGTCCTGACTTCGCTTTCGCCCGAGGGAAACGTGATCATCTCCACGCGCATGCAGGCCAGTCTCTACTGCTGGATGAACTTTCAGAAGTTTCCCTTTGACCAGCAGTTCTGCTCCACGGTCCTGGAGAGCTGGATGTACAACACTTCCGATTTGATTCTGGAGTGGGAGCCGCACACGCCCATCTCCTTTGACCCGGAAATGAGGCTCACTGAGTACAATATGGCCCAGTTCTGGCACAACACTACGATTGTGCAGTCGGATGGGGACAATCTGCGGCATGGAGCTTTTGCTGGTAACTATAGTTCGCTGAGCTTTACGGTCAATCTGAAGCGAGAAATTGGCTTCTATTTGCTCGACTATTACCTGCCCTCCATGATGATCGTGGCCATCTCTTGGGTGTCCTTCTGGCTTCAGGCGGACGCATCTCCTCCAAGGATTATGCTGGGAACCAGCACCATGTTGTCGTTCATCACGCTTTCCTCATCGCAGAGCAAGAACCTGCCCAAGGTGAGCTACATAAAGGTGTCGGAGGTGTGGTTCCTGGGCTGCACCTTCTTCATCTTCGGCAGCCTGGTGGAGTTTGCCTTTGTCAACACCATTTGGCGCCGCAAGGAGAACATTGAGCTGAAGAAGGTCAACAGCAAGTACATCATAAAATCCACATTGACACCACGACCGGCCCGCCGTCAAATTGGCGGAAGTTTGAGCAACGAGTCCAGGGCTAGATCGTGTTCCAGTTTGGACAACATTGTTTCCAGCACGGAGAGCGTGCGCAATGGCAATGGCACTGTGAATCAGGGCTTCAACAACTATTTGACAGTGCATCCCAATTTACCCATCATAAGAACGGAGTGCGCCGAGGCAGATACAGTGTCTATCTGCAGTGCGCGTACGAACAACGATCATATCGTGGATGTGGACAAGGATAAAAAGGACACGCCGCCCACCTTTACCACCATGACACCGCAGGAGATCGCCATGTGGATAGACCGGCGGTCGCGATTTCTTTTTCCGGCCATGTTCCTCGCCTTCAACGCTCTGTATTGGACCTTCGTCTATGTTTTGTAA
>Dmelanogaster_CG11340
ATGGATACACTTGGGATTTTCGTACTCATCAGCTACTTGGGATTATCAAGTGCGGCCGGAGTTCATCTAGGCGATCTTCAACAGAATCTGGCCGCCAATGGATCGGTGGTGGTGTCGCCTTTGAACACCACGGATGCTTTCAGTGTGTCCATCAACCTGTCGCAATCGACTGTGAACAATTGTCCTTCGCTGAAAAACGCAGAGTCCATGGCGCTGATGGAGCTGCTGACGAGACTAACCGCCCCCTGTCGCTATGACAGGATGGTTCCACCCGTGGTCCACAACAAAGATGGTGAGGAGGTACCCATGGACATATATGCCCGGTTTTACATATATGTGATGAAGAACCTGGACTCGAGTGACCTGCAGTTTACGGTGCAGGGTCTGCTGCAGTTGCGATACCTGGACCCGCGCCTGGCCTTCTCCAGCTATCTGCCTAACCGAAGGCAGCCCATAATGGGGGAGTCGGAACTGAAGAAGATGCTCTGGGTGCCACATATATTCCTGACCAACGAACAGGCCTCCACTGTCCTGGGCACCAGCGCCAAGGACGAGCTGACCAGCATTTATCCGAATGGCACAGTTCTTACATCCACGCGGCTGCAGGCCACACTGTACTGCTGGATGAACTTCCAGAAGTTTCCGTTTGATGAGCAGAAGTGTAAGACCACATTGGAAAGTTGGATGTACAACACCACGCTGGTGCAACTCCACTGGGAGACCGATAACCCAGTGAGTTTCGACAAGCAACTTCAGCTGACGGAATACAACCTAATTGGGTCGCTGTACAACGAATCCATCCGAGTGTCCAACGAATCCTACATGTCCCATGGCTCCTTGGAGGGCAACTACAGCATCATTAGCTTCACCGTTCTGCTTACTCGGGAAGTGGGCTACTACGTGATCGACTACTTTCTGCCCTCGATCATGATAGTCACCATTTCGTGGGTGTCCTTCTGGCTGCAGGCGGATCAAACCCCCGCAAGGACTACTCTGGGCTGCACCACGCTCCTATCCTTCATCACTCTGTCCTTGTCCCAGGAGAACAATCTGATGAAGGTGAGCTACGTGACCATGTCGGAGGTGTGGTTCCTGGTCTGCACCATCTTCATTTTCGGCAGCCTGGTGGAGTTCGCCTTTGTCAACACCATCTGGAGGCGAAACAACGATCTGCAACTCAAGAAGCGAACCACCAAGTATATAGTCAAGTCCACATTTGTCCCACATCTGAAGAAACATCGGCGGCATGGATATAGAAGGACCGATAGCACTATGAGCACCATGAGCACCACCAGCATGGACAAGACCTGCGGTCCCAACAACACCGTGATCACCATAGAGACACCAATTATTATTGGAGGCAGTCTTAGTCGCGAGGACTCGGCCATTAGCTTGGACGAGCAGGACGAGACCTCCACCTCGGAGTCCAGCGATTCGTCGAAGGAGAAACCCGCGCAGACCTTCGCCACCATGACACCCAAGGAGGTGTCCCTGTGGATCGACCGCAAGATGCGGTTCGTCTTCCCTCTGTCCTTCATCGTGTTCAACGCCTTGTTTTGGACCCTGGTCTACTGCCTTTGA
>Cquinquefasciatus_CPIJ009348
ATGAGCATCGACATTCCCTGTCCTGATATGAAATATGCAGACAACGGCACCAAACTCCCAGTGGAAGTGTTTGCCCGAGCTTACATCTACTTCCTCCAAAACTTGGAGGCCCATGACTTGCAATTCAAAATCCACGCCCTGCTCCAGCTGCGCTACGTCGACTCGCGGCTCGTGTTCAAAAAGGTCGCCCCCAACCGGACGGAGCCCATCATGGGCGAGCAGTCGCTGCGGGACGTGCTGTGGGTGCCGCACGTGTTCCTCGCCAACGAGCGCAGCTCCGACATCCTCGGCACGGCCGAAAAGGACATCCTGACGTCGGTGTCGCCGGACGGCACCGTCATCATCTCGACCCGCATCAGCGCCACGCTTTACTGCTGGATGAACCTGCAAAAGTTCCCCTTCGACGAGCAGCACTGCTCGACGGTGCTGGAGAGCTGGATGTACAACCAGGAAGATCTGGTCCTGAAGTGGGAGAAAAAATCGCCGGTTACGTTGGCACCGGAACTTCACCTGACGGAATACGTTCTGCTGAGTATGTTTACGAATGAAACGATGATCAACGCCGACTTGAGCGATCTCCGACATGGTGCCTTTGCCGGTAACTACAGCTCGCTCAGCTTCACGGTGCATCTTGCTCGCGAGATGGGATTCTATCTGATGGATTACTTCATCCCATCGATTATGTTGGTCACAATCTCCTGGGTCACGTTCTGGCTACAGGCCGATCAATCGGCACCCCGAATCACGCTCGGAACGAGCACCATGCTGACGTTCATCACGCTCGCCTCAGCCCAGGGCAAAACGCTGCCCAAGGTCAGCTACATCAAAGCGTCCGAGATCTGGTTCCTCGGCTGTACGGGATTCATTTTCGGAAGTTTGGTCGAGTTTGCCTTCGTCAACACCATCTGGCGGCGAAAGAAGAACGTCGAGCTGAAGAAGAAGAACAGCAAGTACATCTTCAAGTCGCTGACTCCGCTGCCCTCGCGCAAGGACTTGGGCGGCCTCCAAAAGTCCCACTCTTGCACCAGCCTGGACGGACAAGCCACCGTTACCGCGACCTCCAACAGTTTCAACAACTATCTGACCGTCCACTCCTTCCCCTCGAAGACCAACATCCCGGCCATCACGACGTCCAGCGTGGACAGCAACAGCCGCAACGGGGACATCTCGATCCGCGTCGAGGACACCACCCTGATGGGCGGCGACACCAAGAAGCTCAACCCGGGCGACACGTCCGGCGTCAACGGCAACGGCTGGACCACGATGACGCCGCAGGAGATTGCCATCTGGATCGACAAGCGGTCCCGGTTCGTGTTCCCCATTTGCTTTCTCATCTTCAACGTGTTTTACTGGACGTTCGTGTACGTCGTGTAG
>Dpseudoobscura_GA10933
ATGACTCAGAGAAAAGTGGATATTCTCGTGTCACTGGGTCTGATCTGTTGCTGAGATTAGCGACAGCAAGCGCATTGGATCTAAGCCATCTGCAGATGATTTGGCTGGCAATGGTTCCATTATGCTGGCTTCGTCTTCTAGCCCAGAGCTTACAACATCACAGTCAACCTCACGGAGTCCCCATCTTTAAGCACTTTCCCTCGTTATCAAATGCCGATTCGCTGACCCAAACGGAGCTGATCGCGGCCTGACCGACAGTTGTCGCTACGATCGCCTGGAACCACCCACTACCCTTCGGATAGTGGGGATTCTGACCCGGTGGATGTGTACGCGCGATTCTACAATATGTGCTGAAGAACCTGGACTCGAGCGACCTGCAGTTCATGGTGCAGGACTGCTGCAGTTCCGCTACGTGGATCCTCGATTGGCATTCACCACCTAGCGCCCAGTCGGAAACAGCCCGTGATGGGGCAGGCGATTCTCAGGCAGTGCTGTGGGTGCCGCACATCTTTCTGGCGAACGAGCAGAGCTCCACTGTGTGGGTACCAACGAGAAGGATATGCTGACGACCATTTATCCCGATGGGACGTGCTCATTTCGACGCGGATCCAGGCGACGCTCTACTGTTGGATGAACTCCAGAAGTTCCCATTCGATGAGCAGAAGTGCACCACCATCCTGGAGAGCGGATGTACAACACCTCGGTGCTGCAGCTCCACTGGGAGGTTACGAATCCGTCAGCTTCGACAGTCAGCTGCAGCTGACGGAATACAATCTGATCGGATGCTGTACAATGAGTCCATCGTAGTCTCAGACGAGATTTCCATGTCCCACGTGCATTGGAGGGAAACTACAGCACCCTGAGCTTCACTGTGTTGCTGACCGAGAGGTGGGCTACTACGTGATTGACTACTTCCTGCCCTCGATCATGAAGTGACCATCTCGTGGGTGACCTTCTGGCTGCAGGCCGATCAGACCCCGCTCGCACCACCCTCGGCTGCACCACCCTGCTGTCGTTCATCACACTCTCCTGTCGCAGGAGAACAACTTGTCGAAGGTGAGCTATGTCACAATGTCGGGGTGTGGTTCTTGGTCTGCACCATCTTCATCTTTGGCAGCCTCGTCGAGTCGCCTTCGTCAACACCATCTGGCGGCGCAACAACAATCTGGAGCTGAAAAACGCACTACCAAATACATTGTCAAGTCGACATTTGTCCCAAATCTGAGCGCAACCGCCGGGGCTACAATCGCAGCCAAAGCACCACCAGCATGGACAGGGCTGTGGTGCGAACAACACCGTCATCACCATTGAAACCCCCATCATATTGGCAATGGCGGTCTCAGTCGCGAGAACTCCTCCGTAAGTCTTGCGGATCGGAAATGGGCTCTGCCTCGACGGCAAATCTGACCGATTCGGAAAAGAGAAGCCTGCCCAGACATTCGCCACCATGACACCCAAGGAGGTATCCCTTGGATAGATCGCAAGATGCGTTTCGTCTTTCCACTGGCATTCATATTGTCAATGCCCTGTTCTGGACTTTGGTCTACTGCCTGTA
>Dpseudoobscura_GA19906
ATGAACTGGTCGCTGATTATTTCCATTTTGATCAGTTGCCTGCAGGGCGACAGAGTGCCTTCGACGAAGACTGCCCCACGCTGGCAGATGGCGACAGCTGTCGCAAACACAGCTACTGGACCGCCTTACGCACGGCTGCCGGTACGACGTCTGGAGCGGCCCATCACCTACACGGAGACGGGCACACGCCTCCCGGGGACGTCTACATGCGAGCCTACATCTATTTCATGCAGAACCTGGAGGCCACGATCTGCAGTTCAAGATCTACGCCCTGCTGCAGTTGCGCTACCTGGACCGCGGCTGAACTTCCGTAACGTCAGCCCCAAGCGGCGGCAGCCCATCCGGGGGAGCAGCAGCTGCGCGACTCTCTCTGGATGCCGCACATCTTTTTACCAACGAGCGTGACTCCAGCATTCTGGGCACCACGGAGAAGGATATTCTACTTCCATTTCGCCAGACGGGACTGTCATCGTCTCGAACCGCATCAAGGCACGCTCTACTGCTGGCTGAACCTGAAGAAGTTCCCCTTTGACGAGCAGACTGCTCTACTGTGCTCGAGAGCTGGATGTACAATACCTCGGAGCTGGTCTCCACTGGGAGCAGAAGCGACCCATCACCTACGATCCGGCCTTGCACCTACCGAGTTTCTGCTGCAGCGCTCCTGGTCTAACGAGACGGTGATCAATCGGATCTCAGTGATTTGCGGCATGGCGCCTTTGCCGGTAACTACAGCTCCTTAGCTTCACCGTCCACCTGACGCGCGTGGTGGGCTTCTACTTGATGGCTACTTCTTTCCCTCGATGCTGATTGTGGCCATATCGTGGGTGTCCTTCGGCTGCAGGCGGATCAGGCTCCGCCAAGGATAACGCTTGGAACAAGCACATGCTGACCTTCATAACGCTGGCCTCGGCGCAGGGCAAAACGCTACCCAAGTGAGCTACATTAAGGTCTCGGAGGTGTGGTTCCTCGGCTGCACTATCTTATTTTCGGCAGCATGGTGGAGTTTGCTTTTGTGAACACCATCTGGCGCGCAAGCAGAATGTGCCCGTCAAGAAACTCAACAGCAAGCACATCCTTAGTCTACTCTGTCGCCCCATCTACTGCGCCGCCGCAGTCACGCCCGGTCCGCTCCTTCTCGGGAATGGCGCGCCAGCCGGACACCAGTTCGCTGGCCGGGCTGGCTTCAACAACTATCTGACCGTAAATTTACCCATCACCACGATCAAGAGGGTCAGGTGTTGGGCCAAATGCGGGAGGGCTTTAAAAGCGAGAAGGGAAGACCAGCGGCCAGGCAATGAGCGCCTCTGGCCAGAAATTGGATATTCCTTTGTGGAGAGCGCCTTTGCTGGACCACCACTAGGTGGTGGCCTTGACCGGGGCAGTCAGCGGCGGCCGTCAGCGAAACGGCCAACTCTCAGATGACAACAACAATCGATCCGAGGGGGTTGGCATGGGCGCTGGAGCGGAGGAATGGATTTTACTGGATGGACAACGCTGACATCTCAGGAGATTGCCATGTGATCGATAGTCGTGCTCGTTTGGTATTCCCTGTGGCCTTCCTGGTGTTCACATGTTCTTCTGGACATTTGTCTACTGCATTTG
>Dpseudoobscura_GA23453
ATGAATCACTCCAGGAATGTTTTGTGGACTACATTGATCTTCGGCTCAACATCGTCCTCTTTCAAGCCTCAATTGGGGCCACTATCGATACAGTGGAGACCAGGACTGTCCCTCTCTGGCCAATGCTTCATACATGCAGCATTCCCACTTATACAGACACTGACCCATGTCTGCCGCTATGATCGGTTAGAGCGACCATTGAATACGACAGTGACGCCAAACGGCTACCCATTGTGGTGAAGACAGCATCTATGTGTACTTCCTGCAGAATTTAAACTCGGATCTGTTGCAGTTAAGATGCACGCCCTGCTGCAGCTCAGGTTCCAGGACAAGCGACTGGCCTCAAGGCCTTCCAGAGAGATGACAATATTCTGGGCCAGAAGCATCTGAGCAACGCCTGTGGCTGCCGCACATCTTCTTTGCCAATGAACGAGAGTCCAGATTCTGGGCACAGACGAGAAGGATGTGCTGACCTCGTTGTCACCAGAGGGAATGTCATCCTATCCACGCGCATGCAGGCCTCACTGTATTGCTGGATGACTTCAAGAAATTCCCGTTTGACCAGCAGCTCTGCTCCACAGTTATAGAAGCTGGATGTACAATACGTCGGATCTGGTTCTCGAATGGGAGGAGCGGTGCCCATCTCTTTTGATCCGGAAATGCGACTTACAGAGTACAACATGGAAAGTTCTGGCACAACACAACCATCGTGCACTCGGATGAAATCAATCTACGCACGGTGCATTTCTGGGTGACTACAGTTCTCTAAGCTTTACTGTGAATTGAGGCGTGAAATTGGTTTCTATTTGCTGGACTACTATCTCCCCTCCATGTGATTGTGGCCATATCGTGGGTGTCCTTCTGGCTTCAGGCAGATGCCTCCCGCCGCGCATCATGTTAGGAACCAGCACCATGTTGTCGTTCATCACGTGTCGTCATCGCAGAGTAAAAACCTGCCAAAGGTTAGCTACATCAAGGTGCGGAGGTTTGGTTTCTGGGCTGTACCTTCTTCATTTTTGGAAGCCTGGTGAGTTCGCCTTCGTCAATACGATCTGGCGTCGCAAGGAGAATATCGAGCGAAGAAGGTCAACAGCAAATACATCATCAAGTCTACACTCACGCCACGCCATCGCGTCGTCAGATGGGCGGCAGTCTCAGCAACGATTCCAGAGCCAGTCATGCTCGAGCCTGGACAATATCGTTTCCAGCACAGAGAGCGTTCGCATGGCAATGGCAATGTAAATCATGGCTATAACAATTACCTAACAGTTCATCAAATCTGCCCATCATTAAGACCGAGTGTGCCGACAATGTGTCCATATCAGTGAGCGGATGAGCAATGAGCATATAATTGACATCGACAAAGAAAAGAGGAGACGCCGCCCACATTTACAACCATGACACCGCAGGAGATTGCCATGGGATAGATCGGCGATCGCGTTTCCTGTTTCCAGTGATGTTTCTGGCCTTAATGCGCTCTACTGGACCTTTGTCTATGTTTTATA
>Gmortisans_GMOY000939
ATGCTTGGTTTTATGTACCTTAACCGATCCAAGGCAATTTTCCTAACGCTTCTCATCCTGACAATACAGTGTCGAACGGTGCTGGCGGCAATAGAATTTGACGAAGAATGTCCATCACTGACGAATGCGTCCAGTCTGCAACAGAGTCAACTAATACAGAGGTTAACTCACGTATGTCGTTATGATCGTTTAGAACGGCCCATAGATTTACAATGTCAAACGGGGCGATTGATTACGCGGATTATTGCAGAGTACAGTGAAGCGGGCGAGAGATTGCCAGTGAAAGTCAAAGCCCGAATCTATATCTACTATATGCAGAATCTCAACTCGGATTTACTGCAATTTAAAATGCAAGCCCTGTTGCAGCTTAGCTTTCTTGACAGTCGTCTCGCGTATCAGCAGTATGCACCCGCTCGGAAGGAAAATATTCTGGGACAAAAGCATTTAAGTGAGAGACTTTGGTTGCCCCATATATTTTTTGCCAATGAAAGAGAGTCCGGCATCTTGGGTACAGATGAAAAAGACGTACTTACTTCAATCTCACCGGAAGGTCGAATCATAATTTCAACACGTCTTCAAGCCACACTTTATTGCTGGATGAACTTTAAAAAATTCCCCTTCGACGAACAATTTTGTTCGACCATTCTGGAGAGCTGGATGTACAACACCACCGAATTGGTGCTCGAATGGGAGGAAAATTCTCCGATATCATTTAATCCAGACTTACGTTTAACTGAATATAATATGCAACGATTTTGGATAAACGAATCCGCGGTCAACTCGGACGGAGTCAATTTACGTCATGGCGCATTCAGTGGGAATTATAGTTCGCTAAGTTTTACTATGAACTTAAACCGTGAAATTGGATTTTATCTCATGGACTATTTCTTACCTTCAATGATGATTGTCGCCATATCGTGGGTGTCTTTTTGGTTGCAAGCGGATGCATCGCCCCCCCGAATTATGTTAGGCACTAGTACTATGTTATCGTTTATCACATTATCTTCATCGCAAAGTAAAACTCTACCAAAAGTCAGTTACATTAAAGTCTCCGAAGTTTGGTTTTTAGGCTGTACATTTTTTATATTCGGTAGCTTGGTCGAATTCGCCTTTGTCAACACAATTTGGCGGCGAAAAGAAAATATTGAACTGAAAAAAGTCAACAGTAAATATATTATAAAATCTACACTTACTCCACGACCATCGCGTCGTCAAATGGGCTTAAACAATCAGTCAAGAACGCGCTCTTGCTCGAGCTTAGATAACATTGTGTCTAGCACGGAAAGTGTCGCCAATGGTAACACTAATCAGTCTTTCAACAATTACCTGACAGTACATAATCTTCCTATTATCACCACACAATCGGTAGACGGTACCTCGGAGCACATCATCAATCTGGAAAATAAAGACTCCAACGGCTTAAATCCCGGTGGCGAAAATACAACATTTACAACAATGACACCACAAGAGATTGCCATGTGGATTGATCGCCAGAACATGCGTCTAACATCTATCCTGAATGGTCAACATTTTGGCAATCTTGCCAAAGTTCACGGTATTGTCACCTATAAACTTTCACCGTTTGAGCAGCGAGCCTTTGCTGGAGCCATCAAAAATGGTCTACCTAATGTATTCCGTCGCATCCGATCCAATGTTTTTATTGTCGCGCCACCATTTGTTATCGGATATCTTGTTTACAATATGGTAGAGGCGCGACATCATCATTTAACGCGTAAAAATCCTGCAGAATTTGCTAACGATGAATAA
>Gmortisans_GMOV001733
ATGAGAAAAATTGTTTTACTAGTATTTGTCTTATATACGTCGGCGCAAGCTAGCCCATTTGATTGCCCCTCGTTAGGCGATGGCGATAGCCTATCGCAGACTCAATTGCTGGAACGTTTGACTCATAGTTGCCGTTACGATCGGTTGGAAAGGCCCATAACATATACGGAAAAAGGATCGCGTTTACCTGTCGATGTTTATGTACGTTGGTATATCTATTTTATGCAAAATTTGGAAGCCCACGATTTACAATTCAAGATACATGCATTGCTCCAATTTCGGTTTTTGGATCCTCGTTTAATATTTCGTAAAGTATCTCCAAAACGTAGTCAACCAATATTGGGTGAAGCAAATTTACGCGATATACTTTGGATGCCTCATATATTTTTGGCGAATGAACGCGATTCCAGCATTATGGGTACTAATGAGAAGGATGTTTTAACTTCAGTCTCGCTGGATGGTACAGTTATAATATCAAGCCGTATTACAGCGACTCTATATTGTTGGATGAGTTTGCAAAAATTTCCCTTTGATGAGCAACATTGCTCTACCTATTTGGAAAGTTGGATGTATAATACGTCGGAATTAATTCTGCACTGGGAACAAAAGCGACCGATAACCTTTAATCCGGATGTACATTTGACGGAATACGTTTTAAAGCAAATTTGGTCGAATGAGTCCACAATTAATGCAGATCTAAATGATTTAAGACATGGAGCTTTCGCTGGCAACTATAGTTCATTAAGTTTTACCGTGCAGCTAACGAGAGAAGTAGGGTTTTATATTATGGATTATTTTCTACCTTCCATGCTAATAGTGGGTGCGTCATGGGTGTCATTCTGGTTGCAAGCAGATCAAGCAGCACCACGTCTTATGTTAGGTACTTCCACAATGCTAACATTTATAACGCTAGCGTCAGCTCAAGGTAAGACTTTGCCTAAAGTCAGTTACATCAAAGTATCGGAAGTGTGGTTTTTAGGTTGCACTCTCTTCATCTTCGGAAGTCTTTTGGAATTTGCATTCGTTAACACCATTTGGCGCCGCACATCAAATGTTGATGTCAAAAAGTTGAAAAGTAAATACATTTTGAGATCAACTTTGTCACCGCGCTTATACGAAACCTCCACATTTCGACAACACAGCGCTGATAGCGTATCAATGACTGCAAGTAGTGTTAGTGAACGCCCTCATACAGCCGCTAACTACAGGAATTATTTAACCAAGCCAAATATGCAGACTGGTGGTGGTGTAGCAACTGAGGAAACTAGAAAATTTTATGAATTCGACATTGGCTTGATGGAAGAGCGGGGTGATGAAAATGTACATGAGAACAGGAATAGTTGGACTACTTTAACACCGCAAGAAATATCACAGTGGATTGATGCCAAGGCACGAGTAATGTTCCCCATAGCTTTCATAATATTTAATGTGCTCTTCTGGACATTTGTTTATACATTTTAG
>Harmigera_CG7589_contig03931_TP1_138
ATGGAACTAAAAATCTCAATTATTTATATTACTCTTTTAGTAATTTGCAATACGGCGCAGGGACAGAAAACACAATTACAAAATGTAATCACTGATTGCCCGAGTCTGAACAATGGCGACAGCTACACGCAGTCAGAGTTCCTATCCCGGCTGGCCCACCAGTGCCGCTACGACCGGCTGCTGCTGCCTACCTACAAGACCAATGACGTAGTGTATGTGCACGCTAGCGCCTATGTCTACTTTATACAGCCGGCTGAGGCCCATGATCTGAACTTCAAACTTCATTTTCTACTTCAACTACGATGGACTGATCCTCGGTTGGCATATCAATTATTTTCGCCAGAAAGGTCAAAAATCATAGGTGAGAGTGACTTGAGAGAACGGATATGGGTTCCACATCTGTATATGTCCAACGAACAATCCTCAAGCCTAATGGGAACCGATAGCAAAGACGTCTTGATATCAATATCGCCTACTGGTGAAGTAATATTCAGTCGGCGAATGCAGGCCGTTCTGTACTGCTGGATGAACCTCCAAAAGTTTCCATTTGACGATCAAACCTGCTCAATGAACTTAGAAAGCTGGAAATACAATGCATCCATCTTACGCTTAATGTGGGAAAAAGAAGACCCAGTGCGATTATCATCGGAACTACATCTGACAGAATACTCACTTCTAGATTACTGGACGAATGAATCAGTTGTACGTGGGGACATAGTCAATATGCGCCTCGGAGGTAGATCGGGAAATTACAGCGCTCTAAAGTTCACATTTAAACTTGGTCGTGAAGTTGGTTACTATCTTATGGATTATTTCATTCCATCTATGATGATAGTCGCCATGTCATGGGTCACATTTTGGTTACAAGCAGACGCTTCAGCTCCTAGGATAACTCTAGGCACAAGCACTATGTTATCGTTCATCACACTGGCTTCCTCACAAGCGAAGACTCTACCAAAAGTATCATATATCAAAGCTAGTGAAATATGGTTCCTAGCCTGCACTGGATTTATTTTCTCTGCCTTAGTCGAATTCGCTTTCGTAAATACAATTTGGCGAAGAAAGAAAGCGGTAAGCTTGAAGAAAGTAAACAGCAAGTATATATTGAAGAGTACATTGACGCCGCGGTTGGCTCGCAAGGAGCTGCAAAAGGAGTTGCAGGAATCGTCTCCGCAGCTGAGCAAGTCGCGCTCGTGCTCCTCACTCAACCAGGAGACGAGCACCGACCCCGCGGGACCAGGATACAACAACTATTTGACCGTACACAGTTTCCCGTCTGCTATGAACCTGCCGACGATCACGACTCAGAGCTTCGACGAGCTGATCGGGCAAGGAGGCAAGCAGCAACGCGGCAACGGAAGCGAGGGCTCCGACGAGCCGCCCAAGCACAACTGGACCACCATGACGCCGCAGGAGATCGCCACCTGGATCGACAAGCGCTCCCGAATTCTGTTCCCACTCATGTTTGTCCTCTTCAACATTATTTACTGGACTTTCGTCTACTGCCTTTAA
>Mdomestica_MDOA005455
ATGAGAAAATTAATAGTACTGCTTGTTTTTGTTTGTTGTACAAATTGTGCCGAACCAGATTGTCCTACTCTCCTTGACGCCGACAACCTGTCCCAAACGCAACTGCTTGAGAGGTTAACACATGGCTGCCGCTACGATCGCCTGGAGAGGCCAATTACATATTCAGAGTCAGGCAATCGACTTCCTGTTGACGTTTACGTTCGGTGGTATGTCTATTTTATGCAGAACTTGGAAGCCCACGATTTGCAGTTTAAAATCCATGCTCTCCTGCAATTGCGTTTTCTCGATCCTCGTTTGACTTTTCGCAAAGTTGCGCCCAAACGCAAGCAACCCATACTAGGCGAAAAGCCGTTACGTGATAATCTATGGGTACCGCACATATTTTTAGCCAACGAAAGAGATTCCAGCATAATGGGCACCAATGAAAAAGATATTCTAACCTCAATCTCTCCCGATGGAACGGTAATCATTTCCAGTCGAATAAAGGCCACCTTGTACTGCTGGATGAATTTGCAGAAATTTCCCTTTGACGAGCAGCACTGCTCTACGTATTTGGAAAGCTGGATGTACAATACATCGGAATTGATATTGCACTGGGAACAGAAGCGGCCGATCACTTTCGATCCAGATCTGCATCTGACAGAGTACATTCTACAACAGGCTTGGAGCAATGAGACTGTGATTAATGCAGACTTGAACGATCTCCGTCACGGAGCGTTTGCGGGTAATTACAGTTCGTTGGGGTTTACAGTACATTTTACGAGAGAAGTAGGCTTCTACATCATGGATTACTTCCTGCCATCAATGTTGATTGTGGGAATATCATGGGTTTCGTTTTGGTTGCAAGCTGACCAGGCGCCTCCCCGCATTATGCTAGGGACCTCTACAATGCTGACTTTCATAACATTGGCATCGGCTCAAGGTAAAACATTGCCCAAGGTGAGTTACATCAAAGTGTCGGAGGTGTGGTTTCTCGGGTGCACCCTCTTCATTTTTGGCAGTTTATTGGAATTTGCTTTCGTCAACACAATTTGGAGGCGTAAGCAGAATGTGGATGTAAAATCTATGAGCAGTAGGCACATCTTAAAATCAACTCTTTCACCGCGACTGTCAAGGCGGAAAGCACGCTCGCGTTCTTTTTCAACAGGTACTCTGGGCACCGACAGCATTTCCCTGACAGGAGCCCCAAAGTTCAATAACTACTTAACGGTGCACAACTTTCCAATTACCACAATCAATGAAAATGAGACCGAAATGGATAATGTGTCGAAGGTGACATCTTTCACGACCGCTCCCAATAGCCAAAAAATGGATGTCGGCCTCTTGGAAGATGGCAACAGCAGCAATGGCAATAATGGGGAAAGTAAAAACGGCTGGACTACGCTTACACCCCAACAAATATCGCAATGGATCGATGCCAAGGCCCGTGTATTGTTCCCAATGTCCTTTCTAGTGTTCAATGCGTTCTTCTGGACCTTTGTGTACATATTTTGA
>Mdomestica_MDOA014729
ATGAATAAATATTCGATTGTGACAATTCTTCTGATATGTTTCCTCGGATGGACGGTTGCTGTCGGTTCAATTAACGTCAACACAGTAACGGGTGTTTTGGCCTCGACAATCAACTCTACTATACCCGGCAGGGAGAATATTGAAAAGTTACGCGTAGCACTTTCGGGGACAGTCAACAGTGTGCCAGTAAACGAGAGCACGTATTCGATTCTGACGGATTTAAATGTAACAAGGAGTGCCGACGAAACATGTCCCTCGCTGGATGATGCTGCCCAACTAACACAGACCCAGCTGATTAATCGTCTGACAGCATCCTGTCGCTACGACCGCCTGGAACGACCAAATGTTATGGAAAATGGGAGCATTGTCGATGCTCCATTGGATGTGTTCGTTCGGGTGTACATCTATGTGTTACAGAATCTGGACTCTAGCGACTTACAATTCAAGATGCATGGCCTGGTGCAGCTGCGTTACAAGGATCCCCGTTTGGCCTTTGATGAGTATGCGCCGAATAGGAAACAATCAATTCTGGGCGAATCCAAATTGCGTGAGCTGATATGGGTGCCACACATATTCCTTGCAAACGAGCATGATTCAAGCGTTCTGGGGACCAGTGAAAAAGATATACTCACATCGATCAATCCAGACGGTACTGTCATTACATCGTCGCGTATTCAGGCCACGTTGTACTGTTGGATGAAACTGCAAAAGTTCCCTTTCGATGAGCAGTATTGTCCCACGGTTCTGGAAAGCTGGATGTACAACGCAACTGAATTGCGTCTGTATTGGGAGGACAACGCTCCACTAACTTTTGACCCCAAAATGCACTTAACCGAGTACGCCTTAGAAAATGCATGGACAAACGAAACCATTATCAATGCTGACTTGAATGACTTGCGGCACGGAGCATTTGCAGGCAATTACAGCTCACTAAGCTTCACAGTTCATCTGGTACGAGAGGTGGGCTACTATGTCATGGACTACTTTTTGCCCTCGATAATGATTGTTGCCATATCCTGGGTATCTTTCTGGCTGCAAGCTGACCAAACACCAGCTCGCACTACTCTCGGCTGCACCACTCTTCTATCTTTCATCACGCTGGCCTCGTCCCAGGAGAACAACTTGCCCAAAGTCAGCTACATTAAGGTTTCCGAGGTATGGTTTTTGGGCTGTACCTTCTTCATATTCGGCAGTCTGGTAGAGTTTGCCTTTGTTAACACCATATGGCGGCGCAAGAATAGTGTCGAAGTGAAAAAAGTGAAAAGCAAATACATTTTGAAATCTACGTTAACACCTCGCATGAAACGCCACAAAATGATCGACAACGAACGTCAGCAAGCGCGACCACCCTGCGATCGTTTCCTTTCTGTGGATACACCTTCGCCGATCATTATAACCGTGGGCGATGAAACACCCAACAAGTTCACTTCGTCGGATTCCATAGCAACCATAACGTCAAGTGTGGACGACAATTTCTCGGATCCTGATAACAAACGTACTGAAAATCACTCCTGGTCAACAATGACGCCACACGAAGTCTCTCTGTGGATAGATCGCAAAGCCCGCTTTTTATTCCCTGTGGCATTTATCATTTTCAATGCCTTCTATTGGACATTTGTGTATTGTTTGTGA
>Mdomestica_MDOA015372
ATGCAGAATCTCAATTCCGATTTGTTACAATTCAAAATGCATGCCCTGCTACAGCTGAGCTTCCTCGACAAACGTCTGGCCTTTTCCAATTACGCGCCCACCCGCAAGGATAACATTTTGGGCCAAAAGCAAATGAGTGAACGTCTCTGGTTGCCGCACATATTCTTTGCCAACGAACGTGAATCGAATATCTTGGGTACCGATGAAAAAGATGTACTCGTCTCCATATCGCCACAGGGTCAGGTGATATTCTCGACACGTTTGCAAGCCACCCTCTACTGTTGGATGAATTTCAAGAAATTCCCATTCGATGAGCAATCATGTTCGACAGTTCTTGAAAGTTGGATGTACAATACAACCGAACTGACGCTGCACTGGGAAGATAAAACACCGATATCGTTCGATCCTGATATGCGGCTAACCGAATACAACATGCAGCGTTATTGGTACAACGAGACCATTGTCAATTCGAATGACATTCACTTACGTCATGGGGCTTTCTATGGCAATTACAGTTCCCTGAGTTTTACGGTGCACCTAAATCGTGAAATCGGTTTCTATTTAATGGATTACTTTTTGCCCTCCATGATGATTGTGGCCATATCATGGGTATCGTTTTGGTTGCAGGCAGATGCATCACCACCGCGCATTATGTTGGGTACCAGTACCATGTTGTCATTCATCACGCTCTCTTCGTCGCAAAGTAAAACCCTACCCAAAGTCAGTTACATTAAGGTATCTGAAGTTTGGTTCTTGGGTTGTACGTTCTTCATTTTCGGCAGTTTGGTTGAGTTTGCCTTTGTGAATACAATTTGGCGGCGAAAGGAGAATATCGAATTGAAAAAAGTCAATAGTAAATATATTATTAAGTCTACGCTGACACCAAGGCCAGCACGTCGGGAGATGGGTTTAAATAATCAATCGAGGACGAGATCCTGTTCCAGTTTAGATAATATTGTGTCGAGTACGGAGAGTGTTATGAACGGAAATGTTAATCCGGGATTCAATAACTATTTGACAGTGCATAACTTGCCCATAATAACCACCCAATCGGCTGACACCGTTTCCATTGCCAGCAATCCGAATAGCACCGGCCATGTCATCAACATGGACGACAACAACAAGGATAACAAGACTGGCGAAAACACCACCTTCACGACCATGACACCCCAAGAAATTGCCATGTGGATAGATCGACGTTCACGTTTCCTATTTCCCCTGATGTTCCTCGGTTTCAATTGCCTGTATTGGACCTTTGTTTATTGTTTCTAA
>Tcastaneum_LG8_10038510_10040889
ATGACTAGTGCAGTTCTAGTCTTGGTATTAGCGCTTTTAGTGATTGAAGGAGAAGCCGACTATGATGGATGGGCGACTGCGATGGCACAAACTGTGACGACTTGTCTCAAGACCAGTTTATTGATTATTTGACAAATCGCTGCGTTATGACAAATATGTGAGACCTAACACAAGCACTCCCTTTGGTGTGATTGTCAATGTTGACATAATCACTTGGAAGCGTCACAATCTCAATTTACGGCGTACATGACCGTAAAATGTACTTATTTAGATAGTATCTCAAATTTGAGGATATTTCTCCGAAAAGATCTCTAATATTAGGCGATGAAACCCTCAAAGCCAAAATTGGACCCCAAATATCCTCCTCAAGGACCAAGAGGAGACGACTATAGTTCAAGTTGAAAAAAAAGAAGATTGGTGTCGATAGATAAGACAGGTCTAGTGATATATACGTACAAAATGGTGTCAAAATTCTATTGTTGGTGGATTTGAAAAAATTCCCGTTTGACACGCAAAAGTGCACCCTTATTTTCAGCGATTGGTCGTACAATATACCAACCTACTGTTAGAATGGAACAAAAAGTCGGAGTCGTTGAACGTTTCTGATAATTTACACTTTACGAATTTATTGTCGATGAAATTAAATGTGATACCGGGACCAACGATGGGCCTTATCAAAATAGGGACATGCGGATCAAGTTGGTAGCTTCAGCGAGCTCGTGATTAAATTTCGTTTCCATAGAGACATCGGTTATTACCACTTGATTTCTTCATTCCCTCTTATTTGCTAGTATGCACTGCTTGGGTCACATTCTGGCTCCAAGCGGAGCGGGGCCCCCACGAGCCACCCTGGGGGCCACCACAGTCGTAGCTTTCATCACCCTGCACTTGGGTATGGCAAAGACATACCCAAAGTGTCATATATCAAAGCTAGCGATATTTGGTTTTTGGGGGTTTCTTGCTTCATTTCTTTTCGTTGGCAGAATTCGCGTTTGTTAACGTCATTTGGAGGCGCAAGAAAATAATCGAGTTGAAAAACCCAAACAGAAGTACATAATCAAAGCGGCCGTGATGCCAAGCGTTGCCAGGAAACACTTGCGCAAGACGAGTCAAGTCTGTCAGTGGCCACTTTGACCCAATCAAATTCCAGCTTGGACGTGGCCACGCCCTGTGGAATGGATGTTACAAGAATGGCATTGATAGTTTAGACAGCAGTCATAGTGTTATTCCAATGCCGGAAGAGAACAAGTTTTCACTTGGACGAAAATGACGCCGCAAGAGGTCGCCATTTGGATCGACAGGAAGGCGCGATTGTCTTCCCACTCATTTTCCTCATTTTTAATATACTCTACTGGGTGTTTGTATATTACGGTTA
>Tcastaneum_LG8_10042795_10046596
ATGCTAAAGTGGCGGCTTGTGACAATTTGTTTTTTTTGCCTCGTTTATGACTGGGTGATTAGTACTTCACACCAATTTCAACAACCTTAGCTTCAAAAGACCCGAAAATAACGCCCGCTGAGAGCCTAATTATCAACGAACGGACCTAATTAAAACAAACACTTTGCCGCAAACGACACCAACTACAGTCGAACCTAATCCTAGCGACCCGATTGTCCGGTCTTAAAACCCAGTATGAGTTCTTTAAGCCAGGACCAACTGACTACAATTTTAACCATCCTTGTCGGTATGACAAGCTTAGTAAGCCCGCAACTGAGGGGCCCTTGCCCGTTTACATGCAAATTGCTTGACCCATATAGAATCGGCCGATCAGTTGCAATTTAAGGCCCATATGTTGGTGCAATACTTGTACAAGACTCTAGACTGAGATATAAGGATGTGTTTCCCCAACGAGGGGATTTAATCGGGGAGGAACTCCTCAGGGCAAGATATGGGTGCCCCATGTCATGGTACGTAACGAACGCGATGCCAGAGTGATGGGTATCGATGGTAAGACGTTTTTGTGTTAATAAAACCGACAGGAGATGTGGTTTATTCGTACAGAATGACCGCAACTTTCTATGTTGGATGAATCTACAAAAATTCCCTTTCGACACGCAAGATTGTTACTTGCGATGGGATAGCTGGACGACAACACTACCAACTTAATTCTACACTGGGATAAGAACAATCCGGTCAAAATCGCAAAAAACTTGCATTGACCGAGTTTGTCCTCAGCGGGAGTTTACCACAGGAGACTGTAGTACCAGCCTCATTCAATAACGGAGCTTCGTTGGCAACTTCAGCGAACTAGTTTTCAAATTCACACTAAAACGAGAAGTTGGCTATTACGTCATGACTACTTTTTGCCCTCGATTCTCCTCGTTTGTACTTCTTGGGTGACTTTTTGGCTGCAAGCCGACGCGTAGCGCCTCGTGTCACGTTAGGCACTTCCACAATGTTGGCTTTTATCACACTAAACGGCGGAATTAATAAAATTTACCGAAAGTGTCATACATCAAAGCAAGCGAGATTTGGTTCCTAGCTTGCGCTTGTTTCATATTTGTTCAATGGCGGAATTCGCCTTCGTCAATGTGATTTGGAGACGCAAGAAAAAAGTGGAGTTGAAGGAACTAGCGGTAAACACATCCTTAAAGGCGCCCTTACGCCAAGTCTGGCAAGAAAACAATTACGAAAAGCTGATCTGTCAATAGTTTATACAAAACCCAGTCATGTACGAGTTTAAACGGAAGCGAAAACGGAAGTAAAGAGCACATAATAATTATTTGACAGTTCATAGTTTTCCCGCCAGTATGAAGGTACCAACCATTACAACGCAAACAACGATGACTTGATCGGCGGCGAGGACAGTGTTACCACCATCCCGGTGCCCGATACCACCAGAAACAACCACAAACGCAAGCATGGCACACTATGACGCCCCACGAAGTGGCCAACTGGATCGACAGGAAATCAAGATCGTGTTCCCGCTCGGTTTTCTCATTTTTAACATCATGTATTGGACTTTTGTTTACATTTTGTA
>Tcastaneum_LG8_10047055_10048840
ATGCAGAAACTCGTTCTCGCCCTCATTTTTATGTGCACAAGGGCCCAGAATTCGTCAATAACCCCCGAACCACGCCTTATGACACCACCCCGCAGCCTAAACCAACCCCTGCGCCGCTCACCCACACGACCACGCCCCTCCCCAAACCACCACCAATCCGCACGACGCAGCGTGCCCCCCTCTCACCCCCAACATGGACTCCTTGACCAGGAGCAGTTCATCGCGAAATTGACTGATACGTGTCGATATGACAAGCTGATCAAACCCCCAACGCATGCCCCCTTAAAGTTTCGATGCAGATTGATCTGACTCACATCGAGTCGGCCGATCAGCTCCAGTTTAAGGCCATATGTTGGTACAGTACTTGTACAGGGATGACAGGCTCAGGTATGTGGAGTTGTCCCCAAAAAGGGTGGTCTGTTGGGGGAGGAATTGTTGCGGAATAAAATCTGGGTGCCCCACATTATGATACGCAACGAGAAGACACGACCATCATGGGCATCGACGGGAAAGACGTTTTTATCTCGATTAACCCAACGGGTGATGTGGTCTTTCGTACCGATTGACTGCGACCTTCTACTGTTGGATGAATTTGCAAAAATTTCCCTTTGATTCGCAGGATGTAACTTAAAATGGAACAGTTGGACTTATAACTCGACCAATTTGATTCTACTGTGGGATAAGGACGATCTGTCAAGTTGGCAAAAAACCTACATTTGACCGAATTCGTGCTAAGCGCCACCTGGACCGAGGAAAACGAGTACCGGCTTCGTTCAATAAGGGGGCGTTCGTAGGCAATTTCAGCCAGCTAATCTTCCGGTTTAAACTACACGTGACGTTGGCTTTTACATCATGGACTACTTCCTACCTTCCATCCTTCTGGTGGTCATCTCATGGTCACCTTCTGGCTGCAAGCCGATGCAGCACCGCCACGTGTGACTTTAGGCACTTCCACCATGCTAGCTTTATCACCCTAAACGGGGGATTAACCAAAACTTTACCCAAAGTCTCCTACATCAAAGCAAGCGAGATTTGTTCCTAGCTTGCGCCTGTTTTATTTTCTGTTCAATGGCGGAGTTTGCTTTCGTCAATGTGATTTGGAGGGCAAAAAGCAGGTCGAAATGAAGAAACAGAGCAGCAAACATATACTAAAAGGCGCGCTTACGCCGAATTGGCAAGGAAACAGCTGAGGAAGGCTGAGTCGAACAATAGTTTGTATAAAGCAAGGTCCTGTTCGAGCCTGAGACGGAAGGAGGCGACAATGCGAATAAAAATACACAAGCGAATTATCTGACTGTACATAGCTTTCCCGTAACCTCAAAGTGCCTCAAATCACGACTCAAAGTCAGGACGAATTGGTGGAGAGTGAGGACAGCACTTGGTCAAAATGCCTGATAATAGGGAGCCTCAAAGATGGCACACGATGACGCCTCACGAGGTCGCCAACTGATAGACAAGAAGTCGCGGATTGTTTTCCCTGTCAGTTTTCTCATTTTTAACATTTTTTACTGGTCTTTCTCTATGTTGTTTA
>Ccapitata_LOC101456047 
ATGTTACTAGAAGCTGTTATTTTCCTTTTATTAGTCTCAACCAGTAAATCGTCTACTGATACCGACTGTCCATCCCTGATCGAAGCTGATAACCTTTCACAAACGCAGTTAATTGAACGCCTTACACATGGTTGCCGTTATGATCGCCTGGAGCGACCTGTTACGTACAAAGAATCGAACGGTGCGCGTCTGCCAATTGATGTTTATGTACGCGCTTATATTTACTTCATGCAAAACTTGGAGGCGCATGATTTACAATTCAAAATACACGTACTGCTGCAGTTACGTTTTCTAGATCCGCGTTTAACTTTTCGTAAAGTCGCACCCAAACGAAGACAACCCATCTTGGGTGAGAAACAGTTACGTGATACACTTTGGATGCCGCATATTTTTCTGGCTAATGAAAGGGATTCCAGTTTGCTAGGTACCAACGAAAAGGATATACTCACCTCTATTTCACCTGATGGCACTGTAATCATTTCGTCGCGCATTAAAGCTACACTTTATTGCTGGATGAATTTGCAGAAATTCCCATTCGATGAACAACAATGTGGTACTATACTTGAGAGTTGGATGTATAATACATCCGAATTGGTGTTACATTGGGAACAAAAGCGACCTATTACTATTGATCCAGCATTACATCTCACCGAATATATGCTACATGGCGCTTGGTCCAATGAAACTGTAGTTAATGCTGACTTAAATGATTTGAGACATGGCGCTTTCGCTGGAAACTACAGTTCGCTTAGTTTCACAGTACATTTAACGCGTGAAGTTGGCTTTTATGTGATGGATTATTTTCTACCATCAATGTTAATTGTTGCCATTTCATGGGTATCATTTTGGCTACAAGCAGATCAAGCACCACCACGTATTATGCTTGGCACCAGCACGATGTTGACATTCATAACACTGGCTTCAGCCCAAGGCAAAACTTTACCGAAAGTCAGTTATATTAAAGTTTCCGAAGTATGGTTTCTTGGTTGTACGCTTTTCATTTTTGGCAGTCTCATCGAATTTGCTTTTGTCAACACCATTTGGCGTAGAAAACGTAGTGTGGATGTGAAGAAAATGAGCAGCAAACATATACTTAAATCAACAATATCGCCACGGTCTTCGAGGCGTAAAGCTGTGCGTTCACATTCGCTCTGTGGTCCGCCAGTTGCTAGTGGTGGTTTAAATAATGATCCGCCGCCATTTAATAACTATTTAACTGTGCATAATATACCAATTCATACGATACATGAAAATGAAAATGAGACCGGTGATAATGTGTCTAAAGTTACTTCTTTTAGTGGTACAACAACAAATACTGCAGATTCAATGCCTTTTAGTAAACACGATCTAATGAATATGGAAGCGGGCGCAACGCCCAATAATAATGGTTGGACAACATTGACACCACAAGAAATATCCATGTGGATTGATCGGAAAGCGCGTCTTTTGTTTCCACTAGCCTTCCTCGTGTTTAACATGTTCTTTTGGACATTTGTCTATGTTGTGTGA
>Ccapitata_LOC101448345 
ATGACTGTCAACAGGACGTCTCAAGAACTGGAGGAAGACTGTCCGCCGATCTCGAATGCCACAAATTTGCAACAAACACAACTCATACAACGGCTGACTCATGTTTGTCGTTATGATCGTCTCGAAAGACCAATCGAATATGGTCAAAATGGTGAGCGCCTGCCAGTCACAGTTAGGGCGCGTATCTACGTATACTTTCTACAAAATCTCAATTCAGACTTACTGCAATTCAAAATGCACGCTCTACTACAGTTGAGCTTCAACGATAGTCGCCTCGCGTACAAAGAATTGAAGAGACACGACAATATCATTGGCCAGAAGCATTTAAGCGAACGTCTTTGGCTGCCGCATATATTTTTCGCCAATGAGCGCGACTCCAGTATTTTAGGTACCGATGAGAAGGACGTGCTCACCTCCATTTCACCCGAAGGTCGTGTGGTCATATCACAGCGGTTACAAGCGACACTTTATTGTTATATGAACTTCAAGAAATTTCCCTTCGATGAGCAGTTCTGTTCCACTGTGTTGGAGAGTTGGATGTACAATAAAACGGAGATGGTACTCAAATGGGAAATGTATTCACCGATCTCCTTCGATCCCGAAATGCATCTCACCGAATACAACATGCAAAGTTTTTGGTATAATGAGACCATCGTGAACTCGGATGGTATAAATTTACGTCACGGCTCATTCGTGGGCAACTACAGTTCGCTTAGTTTTACGGTGCATCTTACACGTGAGACCGGTTTCTATCTACTCGATTACTTCCTGCCGTCTATGATGATTGTAGCGATATCATGGGTCTCATTTTGGCTGCAGGCCGATCAGTCGCCACCTCGTATTATGTTAGGTACCAGCACTATGCTCTCATTCATCACATTATCCTCCTCACAAACGAAAGCTTTACCTAAAGTCAGCTACATAAAAGTATCTGAAATTTGGTTTCTTGGTTGTACATTCTTCATTTTCGGCAGTATGGTGGAATTCGCCTTCGTCAATACAATTTGGCGGCGGAAAGAAAATGTGGAATTGAAAAAAGTTAATAGTAAATATATCGTGAAAGCCTCATTAACGCCACGTCCAACCCGACGAGATATGAATAAGAATAATCTCTCACGTACGCGGTCCTGTTCCAGTCTCGATAATATAACATCCAGCACGGAGAGTGTGCTGAAAGGACATTCGAATCCCGGTTTCAATAATTATCTGACTGTGCATAATTTACCTATAATCACCACCGAATGCGCAGATACAGCCTCAGTGACGAGTGAGCGCCATAGTAATGGCACTGATCACGTTGTTAACATCGACAAGGATGGAGGTTACGATGTGAACGGCAAAGACAAGGAAGAAATGGCTGATCACACGACATTCACCACAATGACACCACAAGAGATTGCGATGTGGATTGATAGGCGTTCACGTTTTCTATTCCCTGTAATGTTTTTAGCCTTTAATGCGCTCTATTGGACTTTTGTCTATTGTTTTTGA
>Aechinatior_AECH17482RA 
ATGGTCAATCGTGATAATGGTCAATTGTCAGGAAATTGCTCATCATTTGGTAGTTCCATGACGCAAACGGAACTTCTGCAAGAACTGGCAAATGAATGCCGTTACGATAAGATTGTCAGACCTCCCGGAGTAATTAATGAAACGGATCCGATCAGAATTTATACCAAAGCTTTTATCTACACAATAACGTCCAACATGGCCAAAACTCTGCGATTTGATGTGCATTTAATGATGCAGTTTCGATATTTGGATAAACGGCTTAAATTCACGGATATAGCTCCTTATTTGACTCAAATATACGGTGGCCAAAACGCTCATAAACTAATTTGGACGCCTACGGTGTACATTGCGAATGAGCGTACCTCGGCAATAATGGGAAATAGCGTCAAAGATCTACTCATCTCTATCAGTTCTTATGGCATGGTCATATTAAACATTAGATTGGAAACTACCCTGAACTGTGACCTTCGATTAGAGAAGTTTCCATTCGACGTACAAGAATGTCCGCTGGTATTTGAAAGCTGGACTCACAATGTGAACGAAATGGTGCTAGACTGGGATGAAGATCCAATTGTCATCGCAGATAATTTACATCTAACAGAATATAAACTCATGGATACATGGATTAATCGCTCCGGAGTATCTTATACCCCATCGCAATATCATTATGGGCGTTTTGCCGGGAATTTCAGTTCGATAAATATCACATTTAAATTATCTCGTGAAATGGGATTCTTTATGATGGATTATTATATACCATCTATATTGATTGTTGTGATTTCGTGGGTGCCTTTTTGGTTACATCAAGATGCGGGCGCACCAAGAATAATGTTAGGCACAAATACTATTTTAGCATTTATGACACTCGCATCGAAAGTTGAAAATTTGTTACCAAAGGTCTCTTCTATAAAAGCGAGTGAAATTTGGTTTTTGGGTTGTACATTATTTTTGTTTGCGGCATTGGTCGAATTTGCCTTTGTCAACACCATATACAGGAGAAAAAAAAACGTACCGTTGAAAAAAGTTAACAGCAAGTACATTCTTAAATCAACTCTGACGCCACGATTAGCAAGAAAACAGTTTGAAAAGAATACCACCGGTTTGAAACGATCCCGAACATGGTTATCATTAGACAATGCGAGTACGAACAACGAGCAAGATTTCGCAAGTCAAAATAATCTCACCGTACACAGTTTTCCGAGCGCGCTCAACATCCCATCAGTAAGGATAGAAGAGGATAAAGATCCAGATTATTCTGTTGGAGGCGTCACAACCATCGACAGCACCCCCCCACCAGCTAAATCATTTACACGCAGGCCAACTCTAGCTAAGTTACACAATTTCACAACAATGACACCTCAACAGATCGCTCAATGGATTGATAAACGCAGTAGAATAGTATTTCCTATATCATTTATCATATTCAACATCCTGTATTGGTCTTTTATATGGATCTGA
>Aechinatior_AECH17481RA 
ATGTCAAACGATGATTTTTTAACGATTAAGATTAAAAATAAGTGCAATATACAGGGTCTCGGAAATAAGGCAGGAGCCGCATTGGGGGCACCAGGAAATTGTCCATCATTTGGTAGTTCCATGACGCAAACGGAACTTCTACAAGAACTGGCAAATGAATGCCGTTACGATAAGATGGTCAGACCACCCGGAGTAATTAATGAAACGGATCCGATCAGAATTTACACTAAAGCTTTTATCTACACAATAAGGTCCAACATGGCCAAAACTCTGCGATTTGATGTGCACTTAATGATGCAGTTTCGATATTTGGATAAACGGCTTAAATTCACGGATATAGCCCCTTATTTGACTCAAATATATGGTGGCCAAAACGCTCATGAACTAATTTGGACGCCTACGGTGTACGTTGCGAACGAGCGTACCTCGGCAGTAATGGGAAATGGTGTCAAAGATCTACTCATCTCTATCAGTTCTTATGGCATGGTCATATTAAACACTAGATTGGAAACTACCCTGAACTGCGGCCTTCGATTAGAAAAGTTTCCATTCGACGTGCAAGAATGTCCACTAGTGTTTGAAAGCTGGACTCACAATGTGAACGAAATGGTGCTAGACTGGGATGAAGATCCAATTGTCATCGCGGATAATTTATACCTAACGGAATATAAACTCATGGATACGTGGGTTAATCGCTCCGGAATATCTTATATCCCATCGCAATATCATTATGGGCATTTTGCCGGCAATTTTAGTTCGATAAATATCACATTTAAATTAGCCCGTGAAATGGGATTCTTTATGATGGATTATTACATACCATCTGTATTGATTGTTGTGATTTCGTGGGTGTCTTTTTGGTTACATCAAGATGCGAGCGCACCACGAATAGTTTTAGGTTCATTACCAAAGGTCTCTTATATAAAAGCGAGTGAAATTTGGTTTTTGGGTTGTACAATATTTTTGTTTGCGGCAATGGTCGAATTTGCCTTTGTCAACACCATATACAGGAGGAAAAAAAACGTACCGTTGAAAAAAGTTAACAGCAAGTACATTCTTAAATCAACCTTGACGCCACGATTGGCAAGAAAACAATTTCAGAAGAATACCACCGGTTTGGAACGATCCCGATCATGGTCATCGTTAGACAATGCGAGTACGAACAACGATCAAGATTTCACAAGTCAGAATTATCTCACCGTACACAGTTTTCCGAGCGCGCTCAACATCCCATCAGTAAGGATAGAAGAGGATAAAGATCCAGATTATTCTGTTGGAGGCGTCACAACCATCGACAGCACCCCCCCACCAGCTAAATCATTTACACGCAGGCCAACTCTAGCTAAGTTACACAATTTCACAACAATGACACCTCAACAGATCGCTCAATGGATTGATAAACGCAGTAGAATAGTATTTCCTATATCATTTATCATATTCAACATCCTGTATTGGTCTTTTATATGGATCTGA
>Ccapitata_LOC101460849 
ATGAAATTTTCATTTGTGCTCCTGCTATTGTTGGTAATTCGTTACAATTTGGGTGCCGTTATTTCAGACATTGTGAGCTCTTGGAACAAGTCCGAGACGTATCCAAAGATATGTACTCCCTTCAATACAACAACGGCACAGACCAGTAGCACATCGTGTCCCACACTCGCGTCTACAGACTCATTAAAACAAACGCAATTGATTTCTCGACTCACAGCGCCTTGCCGTTATGACCGTTTTGAGCCACCATTTCCGGTTTATGAAAATAATTGCTCAGCAAATCAACCGCTAGATATTTATCTGCGGATTTATGTTTATGATTTAAGAATAACCAATGCAGCTGATGTGGAATTGAAAATATTTGGCTTTTTACAGCTGCGTTATACTGATTTTAGATTGGCCTTTGGAGTCTACGCACCAAAACGCTCGCAGCCAATATTGGGCGATGCGCAGCTGCGTGAGAGAATTTGGGTACCGCACATACTATTTGTGAATGAGCAAGACTCCGCCATATTGGGCACCGGTGGCAAAGACATTTCAATAAGGATCATGCCTGACGGTATGTTGACCATATCCACACGTATTCAAGTGACACTGTCATGTGCGATTGGATTAAGTAAATTTCCTTTCGACGATCAACAATGCACAGCAGTGATCGAAAGTTGGTTGTATAATTCGTCCGAGATAATGTTGCACTGGGAGCATGATGCGCCCGTCACTTTTGAACAAAATTTGCATCTGAGCCAGTATAGCTTAGAAAATACTTGGAGTAATGAAACTGTCGCCCATGCAAGGAAGGGTGAGCTGCGGTATGCGCTGTTGGGTGGTAACTACAGTTCAATAAGTTTTACAGCTTACTTGAATCGAAAATCACTTTTCTACACAATGGATTACTTTCTGCCCTCAATAATGCTTGTTTGCATGTCGTGGGTATCCTTTTGGCTACAAGCAGATCAAACACCAGCCCGAACCACACTGGGAACAAGCACAATGCTTTCACTATTTACGCTTACTTCCTATTATGAGAAACAGTTCGGGCGTAAGAGTCATGTGCAATTTTTCGAAATTTGGTTTTTCAGTTGTACGTTCTTCATTTTTGGCAGCCTAATGGAATTTGCTTTTGTAAATACCATATGGCGTCGTAGCGGTTGCTTGAGTCTGAAGAAGGTGAACAGTAAATATATTTTAAAATCAACATTAACTCCAAAAGTTACGAAAAGAAAGTTTTATGATTGCGAAACGGATGGTCGTATCAATTTTTATAATAGGAATACTTGTAATTTGCCATCGAATAAAGTTGAAATCAACGTCATTGGAACCGATAGTCCAGACGCAAATAATCAAAGCAAAGTGAGCCAAGACGATGATTCATGGTCGAAGATGACTCCTCACGAGGTTTCACTTTGGATTGATCGTAAAGCAAGATTCGTATTTCCACTAATGTTTATTATATTTAATGCTATTTATTGGGCTTTCGTGTTTTGCTCCTAA
>Nvitripennis_CLGC1_FJ851095.1 
ATGGGTGCGCGGATCGGTTTCTGCGTAAGATGGGGACTGACCACGACGGCGATGATGCTGCTGCTGTGCGGAGTCGTCGGGGCTGTGAGGCAACAGGAAAGCTGCCAAAACATAAGCGTAGCCGGACCGATGACGCAGACGGAACTGCTGCAGGAACTGACGAACGAGTGCCGCTACGACAAGATGGTCAGACCGCCCGGTGAGCTGAACGATCGCGAGCCGGTCAAGGTCTGGGCCAGGGCCTACATCTACACCATCAAGTCCAACATGGCCAAGACTCTGCAATTCGACGTGCACATGATGCTGCAGTTCCGCTACCTGGACACTCGGCTCAAGTTCGATGACATCGCGCCGCACCAGAACCAGATCTACGGCGGACAATCGGCGCACGATCTCATTTGGACGCCCTCGGTGTACGTGGCCAACGAGAGGAGTTCCGTCATCATGGGCAACAGCGTCAAGGATCTGCTCATCTCGATCGATCCGTCCGGTATGGTCGTGCTCAATACCAGGTTGGAAGCGATTCTCAATTGCGGTTTGCGACTCGAGAAATTCCCCTTCGACGTGCAGGAGTGTCCGATGGTTTTCGAAAGTTGGACACACAACGTTCAAGACATGATCCTGAACTGGGACGAGGCTCCCATTGTCCTCGCCGACGAGCTGCATTTGACCGAGTATCGGTTGGTCGAGCAGTGGGTAAACCGGTCGGAAGTCTCTTACACCACGGCGCAGCAACATTACGGACACTTTGCCGGCAACTTCAGCTCCATCAGCATAACGTTCAAGCTCGCCCGTGAAATGGGCTTCTTCATGATGGACTACTACATACCCTCGATCCTCATCGTCGTCATATCGTGGGTCTCATTCTGGCTACACGTGGACGCCAGTCCGCCTAGGATCGTTTTGGGCACCAACACGATACTCGCCTTCATGACTCTCGCCTCGAAGGTCGAGAATTCGCTGCCGAAGGTGTCCTACATCAAAGCCAGCGAGATTTGGTTCCTCGGCTGCACGATATTCCTCTTCGCCGCGATGGTCGAGTTCGCCTTCGTCAACACGATCTACAGGAGAAAAAAAAACGTGCCTCTGAAGAAGGTCAACAGCAAGTACATCCTCAAATCGACGCTGACGCCGAGGCTGGCGCGAAAGCAGTTCCAAAAGAACACGACCGGCATCGAGAGGTCTCGATCCTGGTCGTCCCTCGACAACGGCAACGTATCCGAGAAGGATTACACGAGCCAGAATTACCTCACCATACACAGCTTCCCGAGCACGATAAACGTGCCCGCTGTGAGGATAGACGACGAGAAGGACTACTCGATCGGCAGCGTGGTAACGATCGACAGCAATCCATCGCCTCCACCACCGGCGCCCCCGGTGGCCAAGCCGTTCCAGCGACGCGGGACTCTTGCCCGGCTCAACACTTTCACGACGATGACGCCCCAGCAAATCGCCCAGTGGATCGACAAGCGGTGCCGCATCGTTTTTCCCGTCTCCTTCCTCATCTTCAATATCCTCTACTGGTCGTTCATCTGGATCTGA
>Bmori_LOC101736139_trim
GAATGTCCAAGTTTAGACAGCGGAGACAGTTTTACTCAGTCGGAGTTCTTATCAAGACTCGCAAACGAAGCCGCTACGACCGGCTACTGCTGCCTACCTATCAGACCGGTGACGTCGTCTACGTCCATGCCAGCGCCTCGTTTATTTCATTCAACCAGCAGAAGCACACGATTTGAATTTTAAACTTCACTTCCTTCTGCAACTACGTGGACGGACCCGCGCCTAGCGTACACACTCTACTCTCCGAAAAGATCTAAAATCATAGGTGAAAATGATTGAAACAAAGAATATGGGTGCCACATCTATACATGTCGAACGAACAGTCGTCGAGTCTCATGGGAACCGCAGTAAAGACGTTCTCATTTCAATCGCTCCCGACGGTGAAGTGCTTTTCAGCAGGCGAATGCAGGCAGTTTGTACTGTTGGATGAATCTACAGAAATTCCCCTTTGACGATCAGACATGCTCTATGAACTTGGAAAGCGGAAATATAATGCATCGATTCTACGTTTAATGTGGGAAAAGGATAATCCAGTTCGCTTATCATCGGAACACACCTGACAGAATATTCTCTCATGGATTTTTGGACGAACGAATCTGTTGTCAGAGGCGATATAGCCAAATGCGTCTTGGTGGAGCGGGTAATTATAGCGCCTTAAAATTCACATTCAAACTTGGTCGCGAGGTCGGTACTATCTCATGGATTATTTTATTCCATCGATGATGATAGTGGCAATGTCGTGGGTTACATTTTGGCTACAGCGGACGCATCAGCACCAAGAATAACTTTAGGTACAAGCACTATGTTATCGTTTATAACACTGGCATCTCGCAAGCGAAGACACTACCTAAAGTTTCATATATCAAAGCTAGCGAGGTCTGGTTCTTAGGCTGCACCGTTTCATCTTCTCAGCTCTTGTAGAATTTGCTTTTGTCAACACCATTTGGAGAAGAAAGAAAGCGGTAACTTAAAAAAGGTGAATAGCAAATACATTTTGAAGAGCACGCTTACTCCGCGTTTGGCCCGTAAAGAACTCAAAAAGAAATACAAGAATCTTCACCGCAACTTTCGAAATCGAGATCTTGCTCGTCGCTGCAGCAGGAGGCAGCTGCAACGACCCAGCCGGTCCCGGTTACAACAACTACCTCACTGTGCACAGTTTCCCATCGGCCCAAATTTACCAACGATTACAACGCAGAGCTTTGACGGGCTGATGGGAAGCCCCAGCAGCAAGTCTCACAAGGCAGCGAGGATTCCGACGAACCTCCCAAACGTCACACTTGGACTACAATGACACCTCAAGAGATCGCTCTTGGATCGACAAACGATCCCGAATCCTATTCCCACTAATGTTTATATTCTTCAACGTTATTTACTGGAATTCGTGTATTGCCTTTG
